# Supplementary material for: Beyond Muscles Stiffness: Importance of State-Estimation to Account for Very Fast Motor Corrections
Source: PLoS Comput Biol. 2014 Oct 9;10(10):e1003869. doi: 10.1371/journal.pcbi.1003869 (PMC4191878; doi:10.1371/journal.pcbi.1003869)
Supplement: Table S1 — List of muscle parameters. Physiological cross sectional areas (PCSA) and fascicle lengths of elbow flexor and extensor muscle groups from nine human cadavers. (XLS) [file pcbi.1003869.s001.xls]

## Sheet: H1
Cadaver:	H1	Sex:	F	Age:	64	Weight (kg):		64	Cause of death:		Metastic Lung Carcinoma				Height = 165 cm
									Sarcomere Counts Per 100 Units													Calibration=
Muscle	mass (g)			Lf (cm) ± 0.1 cm				Average Lf (m)	A			B			C			D			Average # Counts	0.000104m/unit	Lo		PCSA		Lt (cm) ± 0.1 cm		La (cm) ± 0.1 cm		Lt Optimal	α (°) ± 5°
	Before (g)	After (g)	Normalized	A	B	C	D		1	2	3	1	2	3	1	2	3	1	2	3		Ls (m)	Lo (m)	Lo(cm)	PCSA (m2)	PCSA(cm2)	Orig	Ins	Orig	Ins
Biceps - long	79	32	0.5	17.4	16			0.167	35	32	34	39	31	31							33.8889	3.06885e-06	0.15237	15.237	0.000198128	1.98128	10.5	7.55	8.3	0	22.2	0
									33	34	35	37	33	34
									35	34	33	39	31	30
Biceps - short		23	0.359375	16.3	17.3			0.168	33	35	37	32	33	37							34.8333	2.98565e-06	0.157554	15.7554	0.000137719	1.37719	0.9	5.25	8.1	10.2	15.3	0
									33	39	38	33	36	41
									32	30	38	32	33	35
Brachialis		59	0.921875	7	14.1	13.7		0.116	36	34	35	34	34	35	40	35	40				35.8148	2.90383e-06	0.111852	11.1852	0.000497623	4.97623	0	2.4	0	7.3	6.05	0
									37	35	38	34	34	33	43	35	36
									35	34	39	33	36	33	43	35	31
Brachioradialis		19	0.296875	23.9	15.2			0.1955	39	39	37	38	37	34							37.1111	2.8024e-06	0.195333	19.5333	9.1764e-05	0.91764	0.8	8.3	0	7.5	12.85	0
									39	36	35	42	37	37
									37	34	35	41	36	35
Triceps - lateral	169	44	0.6875	6.8	6.1			0.0645	49	40	38	44	42	41							43.2778	2.40308e-06	0.0751535	7.51535	0.000552328	5.52328	0	6.4	1.8	6.2	10.4	5
									49	41	39	51	42	46
									52	39	40	47	41	38
Triceps - long		81	1.26562	7.7	7.5	8.9		0.0803333	53	48	46	57	52	54	42	46	56				51.5556	2.01724e-06	0.111505	11.1505	0.000685304	6.85304	1	2.4	5.5	12.6	12.45	20
									52	55	55	52	53	47	50	49	55
									54	47	55	55	52	52	48	52	55
Triceps - medial		68	1.0625	8	5.4			0.067	39	38	45	41	40	48							41.5	2.50602e-06	0.0748596	7.48596	0.00085695	8.5695	0	1.1	0	6.4	4.3	8
									45	42	35	43	38	41
									42	45	42	37	42	44

## Sheet: H2
Cadaver	H2	Sex:	F	Age:	68	Weight(kg):	53.3		Cause of death: Esophageal cancer
								Sarcomere Counts Per 100 Units										Calibration=
Muscle	mass (g)			Lf (cm) ± 0.1 cm				A			B			C			Average # Counts	0.000107m/unit	Lo		PCSA		Lt (cm) ± 0.1 cm		La (cm) ± 0.1 cm		Lt Optimal	α (°) ± 5°
	Before (g)	After (g)	Normalized	A	B	C	Average(m)	1	2	3	1	2	3	1	2	3		Ls (m)	Lo (m)	Lo(cm)	PCSA (m2)	PCSA(cm2)	Orig	Ins	Orig	Ins
Biceps - long	56	30.8	0.577861	16.6	17.5	16.9	0.17	39	41	36	38	35	33	33	34	35	35.8889	2.98421e-06	0.159506	15.9506	0.000182166	1.82166	10.1	6.8	5.8	3.9	21.75	8
								41	38	33	39	37	33	34	35	35
								40	43	34	39	33	32	32	33	34
Biceps - short		27.1	0.508443	22.2	19.3	17.8	0.197667	47	46	43	42	40	42	41	43	41	42.5185	2.5189e-06	0.219725	21.9725	0.000116355	1.16355	7.5	4	6	8.5	18.75	10
								49	45	40	45	40	39	45	41	39
								51	40	41	43	41	43	41	41	39
Brachialis	53	54.95	1.03096	15.2	15.8	13.8	0.149333	39	34	38	37	37	42	43	36	39	38.8148	2.75926e-06	0.151538	15.1538	0.000342089	3.42089	0	0	0	8	4	0
								34	36	39	43	38	43	42	38	38
								38	36	39	40	34	44	41	42	38
Brachioradialis	15	16.3	0.305816	19.2	20.1	15.6	0.183	42	40	42	43	41	39	39	38	38	40	2.6775e-06	0.191373	19.1373	8.0353e-05	0.80353	0	8	0	3.5	9.75	0
								44	42	35	40	40	38	38	39	39
								46	41	41	42	40	38	39	40	36
Triceps - lateral	145	42.3	0.793621	8	8.6	8.5	0.0836667	42	40	42	43	40	42	39	40	40	41	2.6122e-06	0.0896819	8.96819	0.000444969	4.44969	5	6	3	7.5	16.25	5
								43	41	40	42	42	41	41	40	42
								41	41	40	43	41	39	42	39	41
Triceps - long		67.1	1.25891	10.2	11.3	9.8	0.104333	53	45	53	49	46	47	49	51	53	49.1852	2.17748e-06	0.134161	13.4161	0.000471836	4.71836	0	4	14.5	14.5	18.5	5
								48	45	55	48	47	49	50	49	50
								51	43	54	47	45	50	49	51	51
Triceps - medial		45.15	0.847092	7.5	9.8	8	0.0843333	40	45	40	42	43	40	40	43	42	41.7037	2.56812e-06	0.091948	9.1948	0.000463244	4.63244	0	0.75	8	9	9.25	5
								40	43	39	38	40	45	38	45	43
								42	43	43	42	45	42	39	45	39

## Sheet: H3
Cadaver	H3	Sex:	M	Age:	68	Weight(kg):	79	Cause of death:		Sudden cardiac death
								Sarcomere Counts Per 100 Units										Calibration=
Muscle	mass (g)			Lf (cm) ± 0.1 cm				A			B			C			Average # Counts	0.000107m/unit	Lo		PCSA		Lt (cm) ± 0.1 cm		La (cm) ± 0.1 cm		Lt Optimal	α (°) ± 5°
	Before (g)	After (g)	Normalized	A	B	C	Average(m)	1	2	3	1	2	3	1	2	3		Ls (m)	Lo (m)	Lo(cm)	PCSA (m2)	PCSA(cm2)	Orig	Ins	Orig	Ins
Biceps - long	157.65	83.7	1.05949	18.5	17.5	16.5	0.175	28	35	33	39	29	32	37	36	31	33.1111	3.23456e-06	0.151489	15.1489	0.000521242	5.21242	10	7	4.5	5.5	22	5
								33	34	35	32	31	33	36	31	34
								32	34	31	35	32	32	34	33	32
Biceps - short		78.8	0.997468	18.2	18.5	18.5	0.184	38	36	37	38	39	36	36	35	36	37.1481	2.88305e-06	0.1787	17.87	0.000416003	4.16003	3	6.5	9	0	14	5
								32	41	36	37	36	37	35	37	35
								35	42	44	37	37	39	38	38	36
Brachialis	140.1	140.2	1.77468	12.5	12.4	12.8	0.125667	33	31	30	31	30	32	32	32	31	32	3.34688e-06	0.105133	10.5133	0.00125807	12.5807	0	1.5	5.8	6.1	7.45	0
								34	31	29	36	32	33	34	34	31
								32	30	30	34	33	32	33	34	30
Brachioradialis	50	60.1	0.760759	24.5	20	24	0.228333	40	39	39	41	39	37	36	33	34	38.1111	2.8102e-06	0.227504	22.7504	0.000249218	2.49218	0	8	3.5	5.5	12.5	0
								43	39	43	40	41	39	35	33	34
								44	42	42	40	37	38	34	34	33
Triceps - lateral	125.05	124.8	1.57975	8.8	9	8.5	0.0876667	54	53	52	55	53	54	49	46	52	51.7778	2.06845e-06	0.118672	11.8672	0.000992116	9.92116	0	7.5	11.7	5.5	16.1	20
								49	52	61	54	55	48	47	45	50
								45	51	56	59	51	53	47	50	57
Triceps - long	184.3	190.5	2.41139	11	10	11	0.106667	60	44	53	45	56	64	59	54	53	55.1481	3.23456e-06	0.092336	9.2336	0.00194634	19.4634	0	5	9	12	15.5	0
								64	47	47	50	61	66	58	52	49
								63	47	51	55	60	64	60	60	47
Triceps - medial	129.95	134.45	1.7019	7.8	7	7.5	0.0743333	56	63	53	52	62	60	48	57	59	55.6667	3.23456e-06	0.0643466	6.43466	0.00197119	19.7119	0	1.5	0	13	8	5
								50	50	60	50	61	55	52	52	58
								61	51	59	53	63	59	45	52	62

## Sheet: H4
Cadaver	H4	Sex:	F	Age:	82	Weight(kg):	61	Cause of death:		Acute Myocardial Infarction
										Sarcomere Counts Per 100 Units																Calibration=
Muscle	mass (g)			Lf (cm) ± 0.1 cm						A			B			C			D			E			Average # Counts	0.000123m/unit	Lo		PCSA		Lt (cm) ± 0.1 cm		La (cm) ± 0.1 cm		Lt Optimal	α (°) ± 5°
	Before (g)	After (g)	Normalized	A	B	C	D	E	Average(m)	1	2	3	1	2	3	1	2	3	1	2	3	1	2	3		Ls (m)	Lo (m)	Lo(cm)	PCSA (m2)	PCSA(cm2)	Orig	Ins	Orig	Ins
Biceps - long	45	27.45	0.44736	15	15.5	14			0.148333	32	30	32	32	33	34	31	32	32							31.4444	3.91166e-06	0.106178	10.6178	0.000243894	2.43894	10	8	7	2.5	22.75	10
										31	29	31	31	34	31	30	31	33
										32	32	29	32	30	32	32	29	32
Biceps - short		17.75	0.289276	16	15.5	17			0.161667	36	38	38	33	38	37	37	36	41							37.963	3.24e-06	0.139712	13.9712	0.000119856	1.19856	12.5	8	9	4	27	0
										38	39	37	36	38	37	37	38	41
										37	41	38	41	35	39	38	37	44
Brachialis	49.85	57	0.928944	12.5	14	9.8			0.121	43	37	32	38	36	37	34	35	37							35.6296	3.45218e-06	0.0981408	9.81408	0.000547923	5.47923	0	3	4	8	9	0
										27	35	34	38	35	35	35	35	37
										42	33	34	37	35	35	37	33	36
Brachioradialis	15.45	16.95	0.276239	13.2	14.5	21.5			0.164	39	40	39	36	37	38	36	37	41							38.4	3.20313e-06	0.14336	14.336	0.000111541	1.11541	0	11	0	1	11.5	0
										35		37	41	36	38	39	41	38
										37		41	39	37	40	37	40	41
Triceps - lateral	172.5	60.2	0.981095	7	7.6	4.4			0.148333	41	38	38	39	39	39	37	36	38							38.6667	3.18103e-06	0.130565	13.0565	0.000434973	4.34973	0	6.4	11.5	10.1	17.2	0
										42	37	37	41	39	35	39	36	42
										42	41	37	42	38	40	38	36	37
Triceps - long		65.05	1.06014	6.6	5.5	6.5			0.148333	48	43	45	47	42	43	45	46	42							44.6296	2.75602e-06	0.150701	15.0701	0.000407218	4.07218	8	6.4	10	2.2	20.5	15
										49	44	42	45	43	47	40	44	39
										45	45	44	46	43	49	52	44	43
Triceps - medial		51.7	0.842568	5.8	4.1	5.3			0.148333	35	44	38	39	41	41	36	46	41							39	3.15385e-06	0.131691	13.1691	0.000370364	3.70364	0	11	6.2	4.5	16.35	18
										37	38	39	40	40	38	36	36	43
										36	37	38	36	39	36	43	38	42

## Sheet: H5
Cadaver	H5	Sex:	F	Age:	79	Weight(kg):	68	Cause of death:		Pulmonary Embolism
								Sarcomere Counts Per 100 Units										Calibration=
Muscle	mass (g)			Lf (cm) ± 0.1 cm				A			B			C			Average # Counts	0.000123m/unit	Lo		PCSA		Lt (cm) ± 0.1 cm		La (cm) ± 0.1 cm		Lt Optimal	α (°) ± 5°
	Before (g)	After (g)	Normalized	A	B	C	Average(m)	1	2	3	1	2	3	1	2	3		Ls (m)	Lo (m)	Lo(cm)	PCSA (m2)	PCSA(cm2)	Orig	Ins	Orig	Ins
Biceps - long	32	23.6	0.347059	13	14	13.3	0.134333	40	45	46	38	43	42	46	42	41	42.7778	2.87532e-06	0.130814	13.0814	0.000170197	1.70197	12.4	6.5	4.5	4.4	23.35	10
								41	47	46	41	44	41	44	39	42
								45	45	45	40	44	38	42	41	47
Biceps - short		11	0.161765	16.4	16.5	18	0.169667	58	54	42	50	53	40	36	42	45	45.5185	2.7022e-06	0.175808	17.5808	5.90268e-05	0.590268	5.5	4	5	0	12	0
								71	33	39	47	50	32	43	41	45
								58	43	44	49	54	36	38	42	44
Brachialis	25	30.75	0.452206	13.2	12.9	13.1	0.130667	45	38	38	40	41	44	46	44	42	42.963	2.86293e-06	0.127794	12.7794	0.000227001	2.27001	0	7.6	3.4	5.2	11.9	0
								47	42	37	44	37	42	50	46	44
								41	35	43	42	43	50	47	52	40
Brachioradialis	8.4	8.9	0.130882	17.5	13.9	12	0.144667	30	43	57	42	37	44	45	34	47	41.1852	2.98651e-06	0.135632	13.5632	6.19044e-05	0.619044	0	9.5	0	7	13	0
								28	33	53	34	42	44	46	36	42
								28	39	51	40	40	43	42	46	46
Triceps - lateral	112.95	28.35	0.416912	9.5	8.1	8.6	0.0873333	32	39	31	35	33	38	37	43	37	35.8148	3.43433e-06	0.0712026	7.12026	0.000375622	3.75622	0	14.5	4	6	19.5	10
								34	36	34	35	35	40	39	40	34
								34	35	33	34	34	37	34	42	32
Triceps - long		37.55	0.552206	7.8	8.6	9.7	0.087	36	40	38	43	36	44	43	41	38	41.5185	2.96253e-06	0.0822269	8.22269	0.000430814	4.30814	11	0	2	6	15	7
								39	42	34	44	46	46	38	43	50
								34	44	37	43	43	46	45	39	49
Triceps - medial		44	0.647059	7.1	7.8	7.4	0.0743333	34	34	33	41	35	33	35	35	40	35.6296	3.45218e-06	0.0602904	6.02904	0.000688492	6.88492	0	11	6.8	0	14.4	15
								32	34	34	46	32	32	36	38	35
								32	35	33	39	36	33	39	37	39

## Sheet: H6
Cadaver	H6	Sex:	M	Age: 66	Weight(kg):	68	Cause of death:		Cardiorespiratory Arrest
								Sarcomere Counts Per 100 Units										Calibration=
Muscle	mass (g)			Lf (cm) ± 0.1 cm				A			B			C			Average # Counts	0.000123m/unit	Lo		PCSA		Lt (cm) ± 0.1 cm		La (cm) ± 0.1 cm		Lt Optimal	α (°) ± 5°
	Before (g)	After (g)	Normalized	A	B	C	Average(m)	1	2	3	1	2	3	1	2	3		Ls (m)	Lo (m)	Lo(cm)	PCSA (m2)	PCSA(cm2)	Orig	Ins	Orig	Ins
Biceps - long	75.5	40.75	0.597683	17.3	13.4	13.5	0.147333	46	40	36	45	39	38	40	39	45	39.4444	3.11831e-06	0.132294	13.2294	0.000290591	2.90591	11	7.5	4.5	5	23.25	10
								41	39	41	41	40	40	32	38	37
								39	40	39	39	39	37	37	40	38
Biceps - short		37.6	0.551481	16.3	16.7	17.1	0.167	45	42	41	44	42	41	49	40	54	43.9259	2.80017e-06	0.16699	16.699	0.000212418	2.12418	5.5	1.5	5	3.8	11.4	0
								45	37	45	48	43	42	40	40	54
								48	39	44	45	39	39	46	42	52
Brachialis	67.85	74.9	1.09856	11.8	12.3	13.8	0.126333	39	34	42	40	37	36	39	35	36	37.8148	3.25269e-06	0.108751	10.8751	0.000649745	6.49745	0	3.3	0	6.5	6.55	0
								39	36	44	42	37	38	38	36	38
								38	37	40	39	34	36	37	38	36
Brachioradialis	26.3	27.65	0.405544	22	14	21	0.19	40	40	35	37	39	36	42	44	42	38.7407	3.17495e-06	0.167562	16.7562	0.000155674	1.55674	0	24.5	2.5	2.5	27	0
								36	35	37	38	38	36	40	41	41
								39	36	39	39	34	36	41	43	42
Triceps - lateral	182.55	60.8	0.891757	8.7	8	8.2	0.083	47	46	46	48	46	47	45	44	38	44.4815	2.7652e-06	0.0840447	8.40447	0.000682476	6.82476	0	10	7	16.5	21.75	15
								36	43	42	45	48	45	44	46	37
								37	43	48	47	48	48	50	45	42
Triceps - long		56	0.821355	8.1	10	9.4	0.0916667	54	40	50	50	46	48	51	48	46	48.7407	2.52356e-06	0.101708	10.1708	0.000519428	5.19428	8	12	16	0	28	10
								53	46	54	51	48	49	54	47	50
								50	41	50	50	47	48	52	46	47
Triceps - medial		70.35	1.03183	6.1	6	7.5	0.0653333	42	42	42	43	45	41	46	46	47	43.9259	2.80017e-06	0.0653294	6.53294	0.0010159	10.159	0	9	12	13.5	21.75	20
								42	43	42	44	44	42	46	46	46
								42	42	42	45	46	39	46	48	47

## Sheet: H7
Cadaver	H7	Sex:	M	Age: 80	Weight(kg):	90	Cause of death:		Acute Cardiac Arrythmia
								Sarcomere Counts Per 100 Units										Calibration=
Muscle	mass (g)			Lf (cm) ± 0.1 cm				A			B			C			Average # Counts	0.000123m/unit	Lo		PCSA		Lt (cm) ± 0.1 cm		La (cm) ± 0.1 cm		Lt Optimal	α (°) ± 5°
	Before (g)	After (g)	Normalized	A	B	C	Average(m)	1	2	3	1	2	3	1	2	3		Ls (m)	Lo (m)	Lo(cm)	PCSA (m2)	PCSA(cm2)	Orig	Ins	Orig	Ins
Biceps - long	110.3	67.25	0.739743	14.3	14.6	13.7	0.142	40	35	30	40	32	31	39	30	39	35.1111	3.50316e-06	0.113497	11.3497	0.000558986	5.58986	11	7.5	7.2	5	24.6	0
								40	39	32	34	38	37	35	31	36
								45	32	30	34	32	35	35	34	33
Biceps - short		44.8	0.492795	29.6	28.9	28.7	0.290667	32	36	33	35	39	38	36	34	33	34.8148	3.53298e-06	0.230363	23.0363	0.000183468	1.83468	5.5	1.5	7.5	3.8	12.65	0
								35	38	34	35	37	36	31	34	32
								40	36	35	34	36	33	33	35	30
Brachialis	104.2	108.75	1.19624	13.7	13.4	12.4	0.131667	28	30	48	30	33	36	34	46	33	34.4815	3.56713e-06	0.103351	10.3351	0.000992679	9.92679	0	0	0	7.5	3.75	0
								40	30	40	28	32	38	33	38	34
								32	30	42	30	33	32	32	35	34
Brachioradialis	39.35	41.55	0.457045	17.7	17.5	13.8	0.163333	36	30	34	30	33	36	34	46	33	33.963	3.62159e-06	0.12628	12.628	0.000310407	3.10407	0.1	11.5	0	7.5	15.35	0
								35	32	38	30	36	33	35	30	32
								38	30	38	30	32	33	34	31	38
Triceps - lateral	275.5	72.9	0.801892	8.4	9	8.3	0.0856667	59	50	52	48	54	56	54	44	54	51.2593	2.39957e-06	0.0999625	9.99625	0.000687994	6.87994	0	11	16.5	0	19.25	30
								57	51	53	46	54	57	47	52	46
								58	59	53	48	48	51	41	44	48
Triceps - long		114.25	1.25674	9.6	8.9	8.5	0.09	54	54	56	42	41	48	48	41	46	49.8148	2.46914e-06	0.10206	10.206	0.00105608	10.5608	8	12	14	0	27	20
								55	53	52	47	55	54	50	44	50
								54	52	53	56	49	43	56	44	48
Triceps - medial		90.5	0.99549	7.1	7.2	6.4	0.069	56	51	54	50	48	37	47	54	54	50.2593	2.44731e-06	0.0789438	7.89438	0.0010815	10.815	0	9	13	13	22	20
								53	54	54	53	49	36	47	56	53
								54	54	55	54	47	39	38	55	55
Triceps - lateral	275.5	72.9	0.801892	8.4	9	8.3	0.0856667	59	50	52	48	54	56	54	44	54	51.2593	2.39957e-06	0.0999625	9.99625	0.000687994	6.87994	0	11	16.5	0	19.25	30
								57	51	53	46	54	57	47	52	46
								58	59	53	48	48	51	41	44	48

## Sheet: H8
Cadaver	H8	Sex:	M	Age: 64	Weight(kg):	84.7	Cause of death:		Brain Tumour
								Sarcomere Counts Per 100 Units										Calibration=
Muscle	mass (g)			Lf (cm) ± 0.1 cm				A			B			C			Average # Counts	0.00010526m/100 units	Lo		PCSA		Lt (cm) ± 0.1 cm		La (cm) ± 0.1 cm		Lt Optimal	α (°) ± 5°
	Before (g)	After (g)	Normalized	A	B	C	Average(m)	1	2	3	1	2	3	1	2	3		Ls (m)	Lo (m)	Lo(cm)	PCSA (m2)	PCSA(cm2)	Orig	Ins	Orig	Ins
Biceps - long	143	76.6	0.904368	16.5	16	15.9	0.161333	33	40	33	28	33	36	35	28	33	32.4074	3.24802e-06	0.139079	13.9079	0.000519589	5.19589	11.5	7	5	0	21	10
								30	32	29	30	35	35	35	28	30
								30	32	35	31	34	36	29	29	36
Biceps - short		66.35	0.729843	21	20	20.4	0.204667	38	34	36	37	32	37	34	31	39	35.6296	2.95428e-06	0.193978	19.3978	0.000322687	3.22687	6	6	4.5	3.8	16.15	0
								43	35	35	33	34	35	31	34	36
								46	33	38	32	33	37	38	34	37
Brachialis	135	135.1	1.48609	16.5	16.3	15.7	0.161667	32	37	33	30	35	31	32	33	35	33.1852	3.1719e-06	0.142712	14.2712	0.000893079	8.93079	0	2	0	5	4.5	0
								30	37	34	32	36	34	31	32	32
								34	32	35	31	36	31	34	33	34
Brachioradialis	66.1	66.95	0.736443	20.5	23.4	19.1	0.21	35	38	34	37	36	33	32	37	34	35.4815	2.96662e-06	0.198206	19.8206	0.000318661	3.18661	0.5	10	0	4.5	12.75	0
								36	38	36	37	37	36	32	34	35
								33	39	36	34	37	37	33	36	36
Triceps - lateral	343.3	81.35	0.894841	19.5	19	18.5	0.19	46	40	44	43	45	42	44	39	45	44.2593	2.37826e-06	0.223693	22.3693	0.000343083	3.43083	4	11.6	14.5	0	22.85	10
								55	43	46	45	40	45	41	39	49
								49	42	47	47	42	41	45	48	43
Triceps - long		148.2	1.63018	21	19.5	20	0.201667	47	54	54	50	50	48	48	48	-	45.1852	2.32952e-06	0.242396	24.2396	0.00057679	5.7679	5	7	4.5	0	14.25	10
								45	55	51	53	53	52	50	49	-
								53	53	52	52	50	52	49	52	-
Triceps - medial		113.75	1.25124	18.5	22	20.5	0.203333	38	42	35	42	37	40	41	45	44	40.8889	2.57429e-06	0.221161	22.1161	0.000485218	4.85218	0.2	2.6	16.7	0	11.15	5
								40	44	41	41	43	39	45	42	41
								39	34	44	41	44	41	39	42	40
Triceps - lateral	343.3	81.35	0.894841	19.5	19	18.5	0.19	46	40	44	43	45	42	44	39	45	44.2593	2.37826e-06	0.223693	22.3693	0.000343083	3.43083	4	11.6	14.5	0	22.85	10
								55	43	46	45	40	45	41	39	49
								49	42	47	47	42	41	45	48	43

## Sheet: H9
Cadaver	H9	Sex:	F	81	Weight(kg):	71.7	Cause of death:		Sudden onset pnemonia
								Sarcomere Counts Per 100 Units										Calibration=
Muscle				Lf (cm) ± 0.1 cm				A			B			C			Average # Counts	0.00010526m/100 units	Lo		PCSA		Lt (cm) ± 0.1 cm		La (cm) ± 0.1 cm		Lt Optimal	α (°) ± 5°
				A	B	C	Average(m)	1	2	3	1	2	3	1	2	3		Ls (m)	Lo (m)	Lo(cm)	PCSA (m2)	PCSA(cm2)	Orig	Ins	Orig	Ins
Biceps - long				11.7	10.8	11.2	0.112333	39	36	40	43	40	36	43	43	38	39.4074	2.67107e-06	0.117755	11.7755	0	0	14	13	2.5	0	28.25	10
								37	38	37	40	41	34	41	41	39
								37	39	41	39	37	39	44	42	40
Biceps - short				17.1	16.1	16.3	0.165	44	46	46	42	42	48	43	49	44	44.9259	2.34297e-06	0.197186	19.7186	0	0	4	6	5	0	12.5	10
								45	48	41	45	40	47	47	52	46
								43	49	47	44	41	43	44	46	41
Brachialis				14	12.7	14.3	0.136667	33	32	37	35	35	39	38	33	37	35.037	3.00425e-06	0.127375	12.7375	0	0	7	2	6	2	13	5
								31	35	37	33	36	35	37	33	35
								34	33	36	34	34	35	37	34	38
Brachioradialis				23.2	22.4	21.6	0.224	39	39	40	40	39	37	36	38	38	38.8519	2.70927e-06	0.231502	23.1502	0	0	0.2	8.3	0.8	3	10.4	0
								37	41	39	38	40	39	36	39	44
								39	38	41	38	37	40	37	39	41
Triceps - lateral				10.1	10.6	9.4	0.100333	40	36	34	35	35	35	32	36	36	35.0741	3.00108e-06	0.0936108	9.36108	0	0	1.8	14	3	0	17.3	10
								34	35	34	34	35	35	35	35	34
								36	35	35	34	34	35	37	37	34
Triceps - long				11.9	10.6	11.1	0.112	43	42	46	39	40	42	42	39	40	41.2222	2.55348e-06	0.122813	12.2813	0	0	1.7	10	16	19.2	29.3	10
								41	45	42	39	42	41	43	37	40
								45	42	43	41	41	40	38	41	39
Triceps - medial				8.1	8.4	9.1	0.0853333	36	35	35	35	35	37	34	30	34	34.8148	3.02343e-06	0.0790274	7.90274	0	0	0.2	1.8	2	3.6	4.8	10
								38	36	34	37	35	36	35	32	33
								39	36	32	33	33	36	35	33	36
Triceps - lateral				10.1	10.6	9.4	0.100333	40	36	34	35	35	35	32	36	36	35.0741	3.00108e-06	0.0936108	9.36108	0	0	1.8	14	3	0	17.3	10
								34	35	34	34	35	35	35	35	34
								36	35	35	34	34	35	37	37	34
